# Supplementary material for: The Role of Respiratory Syncytial Virus Infection in the Hospitalization and Mortality of Adults with Congestive Heart Failure in Spain, 2018–2022
Source: Viruses. 2025 Apr 1;17(4):516. doi: 10.3390/v17040516 (PMC12030917; doi:10.3390/v17040516)
Supplement: Supplementary file 1 [file viruses-17-00516-s001.zip]

Archive with 1 entries (1 files):
- viruses-3535534-supplementary.pdf
